# Supplementary material for: Competitive Sperm-Marked Beetles for Monitoring Approaches in Genetic Biocontrol and Studies in Reproductive Biology
Source: Int J Mol Sci. 2022 Oct 20;23(20):12594. doi: 10.3390/ijms232012594 (PMC9604355; doi:10.3390/ijms232012594)
Supplement: Supplementary file 1 [file ijms-23-12594-s001.zip]

Archive with 1 entries (1 files):
- ijms-1920316-supplementary.pdf
